# Supplementary material for: Identification and characterization of Dof genes in Cerasus humilis
Source: Front Plant Sci. 2023 Apr 3;14:1152685. doi: 10.3389/fpls.2023.1152685 (PMC10106723; doi:10.3389/fpls.2023.1152685)
Supplement: Supplementary Table 1 — Characterization of 25 ChDof transcription factors, and Summary of ChDof sequences. [file Table_1.xlsx]

## Sheet: Sheet1
Gene ID	Gene name	protein length	MW	PI	Grand average of hydropathicity (GRAVY)	subcellular location	sequences
Chumilis01895.1	ChDof1	264	27982.7	5.77	-0.64	Nuclear	MPFESEDNNQKPPSTTTTTKVQQSMGHQPPPQTDPLHCPRCDSTNTKFCYYNNYNLAQPRHFCKSCRRYWTQGGTLRDVPVGGGSRKNSKRSRSTTCSSSSCSPSSSSLTQEVTSVATAKPGSLSAEVKPEPASDVDHLMDLNENVVGNGGFTSLLNSQGPPPPGFLALGGYGYGYGYGSAFGHGLDEVGDAFGHGGKGVWAFPEVGDFPSTVIDHNNNNGAPSGCNTWQMTTSADSGFVDGDCFAWPELEISMMPASGKAFK*
Chumilis02952.1	ChDof2	516	54920.4	5.69	-0.697	Nuclear	MSSESEGPTIKLFGKTIPLALAPLNHEASSAIDESCGAVDSDIAATACGGGVEDCSDDKQKLSSSATTNSLEGNSTRVDKETISEKELTAEKQEDDTSDQITEDLKAPTTSSGISENPKTPSVDGETSSLKSSNNGDQSEASCSQEKTLKKPDKILPCPRCNSMDTKFCYYNNYNVNQPRHFCKNCQRYWTAGGIMRNVPVGAGRRKNKNSSASQYRHMLMSDALQTARASAANGAHNTTLGSNGTVLTFGSDSPLCESMASVLNLAEQAQNCTQSGFHRPEQRIGVSSIPGDNGDAHSSGSSITASNSSERGGKVGLQEPAIKSCQSFPPQVPCFPGSPWPYPWNSAQWPSGMPPPPFCHSGFPISFYPAPPYWGCTVPDSWNLPSLSSPSSTLSHCA…
Chumilis06291.1	ChDof3	363	39158.1	8.94	-0.791	Nuclear	MVFSSIPVYLDPPNWHQQPNHHPLGSTTTGNENPLELPPLPLPPLTHVGGQGSTGGGGPGSIRPSSMSDRARMAKISQPETALKCPRCESTNTKFCYFNNYSLSQPRHFCKTCRRYWTRGGALRNVPVGGGCRRNKKSKSNSSSSSRSKSPAATSTDHIQTGSNSSDHHMIDTHLSQLPPPTHQSLPFLASTIQSLGRYGGAGNMGLNFNEIQQGQNDHHHHMGFQFHQIGGNNINNLNGGVLGGDNQWRNLNLQQIPFLGGSGFDSSPSTGLYQFQTGDQGVDHHHQAPTDPMAANNSRVNNTGDHLPPPVKVEDNRGLSLTRPSLGTNISENNNNQFWGGNLNAWTDLSGLNSSSTSHLL*
Chumilis06412.1	ChDof4	319	35191.8	6.78	-0.827	Nuclear	MNYMDPSSGQQHQEMSAHSLDMLVCSKTQQQQQQQDRKPRPQPEQALKCPRCDSTNTKFCYYNNYSLSQPRYFCKACRRYWTKGGTLRNVPVGGGCRKNKRSSSSSKRSQDQQPLTPNSNNPLPSLGYDSNDLTLAFARLQRQSCGQLSFDDQDHLSILGNPNNTTSHGDHSILGNHGLNMNTTSAAAAPGFLDALRTGFLETHNGNFQNMYYGFGNGSNSSSLGEVENGVCGEMGLHTFEEMTNSTTTAVTVTTMKQELCNARDPQSESNRVLWGFPWQLSGDANNNMVSNECDSGRVESWNGLAPSWHGLLHSPLV*
Chumilis07426.1	ChDof5	439	46241.6	8.68	-0.739	Nuclear	MHETNELTTSLPLQKETQAPHHPHKTNQSIIQAPSPAAKQNINMMSSDNTPPGTKGGESLAAGGGGGGGASSRAKPTSSSSSGAKQQHPPPEQALKCPRCDSPNTKFCYYNNYSLTQPRHFCKTCRRYWTKGGALRNVPIGGGCRKNKRVRSSSSNSRLSCSLDSKDSAGSSSSENMMLGGLKFFHGISPAMDFQLGGLSSLPSRLHHNPSSGISYNNNNNQFSAFGDVSGTSGLTISTPLDTSASCNSFLGFNYPLTLGGGGGGGAGCGGDGFSATQNMMNSMNVHSSLASSIESLSSINQDLHWKLQQQRLAMLFGSGNDHDQSTQTTQSQLEHQQKTQQIAPISLFQNLEVSSKADHQHQHQVVGTHGRREGASASGDTATEWFFGNSYAPPVTPT…
Chumilis07886.1	ChDof6	380	39876.9	9.36	-0.685	Nuclear	MVFSSIPAYLDPSNWQQQPNHHHLTGTTSNNSNINNNNNNSHLLPPPPPPSNPHGGGSGAGGVGSIRPGSMADRARMANIPLPEPALKCPRCESTNTKFCYFNNYSLSQPRHFCKTCRRYWTRGGALRNVPVGGGCRRNKRSKGSSSSASKSPVSSSDRPTGSPGSSGQANIGLNNTASTADNNIMMSPQIPPLRFMSPFATDMALNYGMNVNNYGGGGGVGDMNSFHQMGSGLGSIGGSLFNFQQQTPSFPFLTAGGGLDPSPAAAGMMFENSGVEVTGYNQVRPRAPSGHGVAGMNSQMAAVKMELESQQHHQNQNQSQNQELNLSRQLMGMSSGNDQYWGNGSGAGGGSTSNTAWTDLSGFSSTTSTPSNNINNPL*
Chumilis09649.1	ChDof7	491	54004.5	8.24	-0.689	Nuclear	MSAVRDPAIKLFGRNILVPERQIPDMSVHNSNEECWVADMPKAAMGECREMNPSVKISCNHDQFSELDKSSENNHHGQILENEGEVDCNPEEDCIASDTDDGKEKSFTKPDKVLPCPRCNSLKTKFCYFNNYSVYQPRHFCKSCRRYWTAGGTIRNLPLGTRRHRNKHSSSQYHQVVGKPSAVPVTQGDTLNFVGQQHLSPVQLPASQKPVNGMREVLNSGTDTVLVESIATALNHKNQKRSSEDGSAAAGDNSEEPSSSSSSLTTTTSQKNACLGKEMEQVDLPRYGNDYNLTYTEQYFPVPQWAENPSWGMMMFGPHSNNPNPSHMGSLAMVTVPGFCIPSFIFPIAPSSYQGCMPSSDARKWKTQLVESAGSLSPSSSNGNSRCLGNSSPRSGKYS…
Chumilis09683.1	ChDof8	491	54014.4	8.09	-0.694	Nuclear	MSAVRDPAIKLFGRNILVPERQIPDMSVHNSNEECWVADMPKAAMGECREMDPSVKVSCKQDQFSELDKGSENNHHGQILENEGEVDCNPEEDCIASDTDDGKEKSFTKPDKVLPCPRCNSLKTKFCYFNNYSVYQPRHFCKSCRRYWTAGGTIRNLPLGTRRHRNKHSSSQYHQVVGKSSAVPVTRGDTLNFVGQQHLSPVQLPASPKPVNGMREVLNSGTDTVLVESIATALNHKDQKRSSEDGSAAAGDNSEEPSSSSSSLTTTTSQQNACLGKEMEQVDLPRYGNDYNLTYTEQYFPVPQWAENPSWGMMMFGPHSNNPNPSHMGSLAMVTVPGFCIPSFIFPIAPSSYQGYMPSSDARKWKTQLVESAGSLSPSSSNGNSRCLGNSSPRSGKYS…
Chumilis10839.4	ChDof9	279	30432.5	8.15	-0.819	Nuclear	MDTAQWPQESGELDKPMEDHEMGSNACPRSALEKRARPQEQLNCPRCNSTNTKFCYYNNYSLTQPRYFCKTCRRYWTEGGTLRNVPVGGGSRKNKKSTSSSASSSASLLSKNNIPDLNPPSSLSHFSAHQNPRSTHEGQDLNLAFNAMEHYQQNPAAGASTSSSAPLSAMELLRTGIASRGVNSFIPTQNMADHSNTLYASSPGFSLQEFKPNLGFCVDGLGNRYGDHEINGGRLLFPFGDLKQISSSTAHHELDHHQNKGQGNPTGYWNGLLGGGSW*
Chumilis11225.1	ChDof10	360	38905.9	8.8	-0.749	Nuclear	MVFSSVPVYMDPPNWQQQQTNHQQQGGGNDQNNHQLPPPPPQEAGCNSEGGGSGSSSIRPGSMSDRARLAKMPQPETALKCPRCESINTKFCYFNNYSLSQPRHFCKTCRRYWTRGGALRSVPVGGGCRRNKRSKGSGGSSRSKSPAAAGNSSSSTVNSSNSCSTSDNIIGHLAHPPPHQLPFLPSLHHLGDYGSGDMIGLNNFGGMNQPADVEFQQHQFGSDRLTVRPNLGINMINTEHWRSPLLQHQVQQFPNFLANFEPPTSSHGMYQFEGGNVHQNVGLLPMSKPLDSVSPGVAATQMANVKMEDNNHQALNLSRNFLGSLGNDHHQYWGNNGGGGNAWTDISGFTTSSSTSHLL*
Chumilis12028.1	ChDof11	315	34798.1	8.2	-0.937	Nuclear	MDTAHWPQGVGVVKSMEDSSPSRPILERRARPQKDQALNCPRCNSTTTKFCYYNNYSLSQPRYFCKTCRRYWTEGGSLRNVPVGGGSRKNNKRSNSSSPSTSSAKKVAHDHHNHVTTNTPHGNFPQHHDSASQNPKIHFQGQDLNLAYPPTDQEYDQVLPFSIDNKSQHQLNPSSSTTTSSHHHHLSAMELLKTGIASRGLASFMPMGVPDHSNNNNNNNNTMFSTGFPMGVQEFKPSHGLRFSLDGFESSGYGCLQGVQEANNSHARLLFPTDEDLKQQIPSTTTITTEFDQHTRGEGDSGGYWNGMLGGGSW*
Chumilis12309.1	ChDof12	476	51634.1	7.04	-0.517	Nuclear	MYVKAKAISFCGDMSETESRSNENSNDIKLFGRTIPLLQTRIEAVTGKNSQVPPKSQFMDSCSELTKAEADGPCAENSVQTVTSVIFKEEEKSQMQVNEARVNAKTNSKQAENRILDQEKDFQKPDKVLPCPRCNSLDTKFCYFNNYNVNQPRHFCKNCQRYWTAGGTMRSVPVGAGRRKNKHLASQYHQIIVSSDGVPSTRLETTDSINHQLLACGESSSTFGHPDRAGTVLKFGHEAPLCESMDTVVNLRDPRTCVEIGSVSGKESGDEPSSCVSSVISCGNQGSELPKNILQRDGIGLQGSCSEPNMSHPLNYYPVAPLVFPWNLGWRNAASPAAPQHSQSICVQNCTAPNQVQWYPTPVLVVPGPCPQSIPLQTVPAPYWGCMPVCPAGMGNVSL…
Chumilis13871.1	ChDof13	314	33939.4	6.06	-0.59	Nuclear	MERAGWKPNDDHHQITPNCPRCGCSNTKFCYYNNYSLTQPRYFCKGCRRYWTKGGSLRNVPVGGGCRKNRRGSKSFRLSTTATATEGHVHQSSKSATNLGNYGSTVHNSYGTNVIMNNSLGDSTSSSVGQDGSSIDLALVYANFLNQKPDDSNSTGSDHQLPELPSEFDPAALDFSGMALNMNNASSGGNISSIHLMEDHQNGLVGSLGCHTENCSTNDLMYFGGLDPLIHHEKHHHQIQDASDFGLPPILPVGQEEALWSSTSQMMAHTSHTMQAAVTPLLGGGPEAHDPNLLIGSCWSPFDLPCNETFSRT*
Chumilis14317.1	ChDof14	339	35928.8	8.98	-0.544	Nuclear	MIQELFGGAGLSNIAGGGERKLISIHGGTTSSPSLSPSQSPSSSTTTTTNATATTTTTTGENLRCPRCDSSNTKFCYYNNYNLTQPRHFCKTCRRYWTKGGALRNVPIGGGCRKNKSATVSTTPIGKAASGKLKMVASEIGRSGFSGGFDNDVQASPILWGSPQNSHLLALLRASHQNQNPNPNPNPICNSVNVKEEGAMNMIGSHMMTTEPAMSTARTLGLDPVCQAPSLGLCSSFWRNNNQNQQPPHHNQQNGFPVGHEVQSNIGIQELFQRLRSSSSSSGGYYSDHLNNVVMSSSSSTSSILDSTPAVGGGEMGYWNPAFTAWSSDLPTTNGAYH*
Chumilis14338.1	ChDof15	243	24948.7	8.5	-0.482	Nuclear	MPSDSSDQQNNQNRRPAKAQTPGAPPPEQEHLPCPRCDSTNTKFCYYNNYNFSQPRHFCKSCRRYWTHGGTLRDIPVGGGTRKNAKRSRTTSSSAMIATTATSSLSDHPIPPTPVFMNPGGVAAYGDLKGNVGNGCGGGGGGASFTSLLNTQGPGFLALGGFGLGLANGFEEMGFGLGRAVWPFPVGDGGAGVGGNGGGHGMMNTWQFESGEGGGIVNVGSVGGEFCSWPELAISTPGNGLK*
Chumilis16075.1	ChDof16	279	30834.1	8.76	-0.754	Nuclear	MGLSTKQVSSDGLDWSQASLLQGQTFQLPKSPSAMRRQQQQQPEPLKCPRCESTNTKFCYYNNYNKQQPRHFCRACKRHWTKGGTLRNVPVGGGRKNKRLKKSSNSTSASAAATTTTTNSAAIDQTDHQEQKPMSQVFYQALPQQNLDNTIIFSSSSSPGLSASTLPFLHQSRNLSFPFSSSISTTSSSFDTNLSSISTSLQSSNVYNYATTAAEDQFKAMEEPTITSIMPNISQPNWKVPTSSNAMDVYSNDWNWEDIETLVSTDLNLPWDGSDIKP*
Chumilis16144.1	ChDof17	293	31600.4	8.87	-0.93	Nuclear	MDQQNPDQRLKPTLQTENQQQQQQNQQPQKCPRCESLNTKFCYYNNYSLSQPRYFCKTCRRYWTQGGTLRNVPVGGGCRKGKRPKTNSSSSSSPSLQPQAQAQAPQQDQQTVKNLSTTSSSSNLGAIESTGNLASHHQYYPGGTGYLSSYAAIQSLNQSQPFNVGGHDQLGGAASSNMSLMQGFNVSAPFGQFYQAGNTKSSMVDQTALYPSDQEGLLIQPTRPSAASDHDWPHQSFNINRSSANASSAASESALWATTTSGNMNTTTTTSAGPSLNPNHWPDLPGSYGPPN*
Chumilis16145.1	ChDof18	378	41126	8.09	-0.815	Nuclear	MLSNCDHEKMVLISSTTNEWPQMQQQQDNIQIDDHHQKGLNNNMSSSTSSPATRIMEKPGQEQLQLQQQALKCPRCDSSNTKFCYYNNYSLSQPRHFCKACKRYWTRGGTLRNVPVGGGCRKNKRVKRPGSSSSSAMDGASSSSSSVPSNTANNNSSNSNPPSQPSQIDQINPLFYGVPSNPFMDSPSSASGFDLHQLNHHHAQLGLGFSSVGTFMSGDNYRNRFNPTSNSSLPSSNYSSIFSTSPSTTTTTPTMASVLASKFLNGGSFKDIQPRGPNHNQYFQSLLPFEDLHIAAGNTGEAGGVAKDVKVEDQAGQNRLEWNNNSNNNNVNGNMNCQNQMTEQMGLSDPSLYWSSTTLGANWHDPSNLGSSVSSLI*
Chumilis16253.1	ChDof19	163	18129.7	9.43	-0.68	Chloroplast	MAEVQNGQDVPGIKLFGTTITLQNRSQVKEETKKADQTAEKRPDRIIPCPRCKSMDTKFCYFNNYNVNQPRHFCKGCQRYWTAGGALRNVPVGAGRRKTKPPCRGLAGFPEACIYEGSEVVHQFELDGVMEEWHMAAAQGGFRQVFPVVKRRRSGSGGQTCS*
Chumilis18914.1	ChDof20	230	24478.9	8.68	-0.777	Nuclear	MQDPTTFQPMKPQFPEQEQLKCPRCDSPNTKFCYYNNYNLSQPRHFCKNCRRYWTKGGSLRNIPVGGGSRKNTKRSSSSASKRSSSTSSSSVSSSSAATAAAQNPDSQPDRTRVYGPKIDQDRGVLDISGSFSSLLTSNGQFGSLLEGLNPNGSGLKLMQMGDFGVNLDSGNGLNSDPGVNPGLEAQSNGNPESYMGLQNGDSSSCWNGGHGWPDLAIYTPGSVGCIQL*
Chumilis20939.1	ChDof21	510	55419.3	5.9	-0.867	Nuclear	MSEAKDPAIKLFGKTIPVPEVPLSSGESVGAPEPDPSSGTLVEDTVDQDHASSSNSSPEVNTNRDREEKEVNNQKDTSGEKPMQTKQEDGIPPLYSEEVTNPDTASRVGLNPKPPVEKENATVKNLKTEEEQSETSNSQEKTLKKPDKILPCPRCNSMDTKFCYYNNYNVNQPRHFCKNCQRYWTAGGTMRNVPVGAGRRKNKNSASHYRHITVSEAMPNAQTDVLNGVHHPSVKSNGTVLTFCGDAPLCESMASVLHLADKNIQNGTHNGFQKSEGLRIPASYGSGVNGDDHSNRSTVTDSNSKDEACKTGSQEQVMQSYQGFPPQIPCFPGAPWPYPWNSAQWSSPVTPPAFCPPGFPMPYYPAAAYWGCAVQGAWNIPWLPPPSSPNHSAPSSGPN…
Chumilis21628.1	ChDof22	321	35529.6	4.78	-0.734	Nuclear	MFSAPVEQMLQCPSGPFIMMDKRSWNKPHIEVAPNCPRCASSNTKFCYYNNYSLSQPRYFCKGCRRYWTKGGSLRNVPVGGGCRKNRRGKAAKLSQADRASLSYFNHNSSSSDDTSGQYSSGTDNLPGEGNGSDIDLAAVFAKFLNNNSSNPADEHDHLDQDHEPNLVISSSELNDVDGSQNSSKADQDLVEAVDHLLGGLVAPDHHDHQHQQIQEENVQSFMGINHDQQDDMNIHEFGLQGLLGNDDQVVQDVFWSDDAATTSSLTSSTASFSWQPMVHLQELDYSLPSDDDHMKIPTNLCSDNWSSFDFSGFEVFSRS*
Chumilis24456.1	ChDof23	355	37822.7	7.2	-0.532	Nuclear	MQDIHSVGGARFFAGSGGGGGGDRRLRPHHHLNQQALKCPRCDSLNTKFCYYNNYNLSQPRHFCKSCRRYWTKGGVLRNVPVGGGCRKTKRSKPKSSSSSSPPPPPPQPNSATDQHKASSHSSSESSSLTNTTTTAAATAATATEAVSAPSSTGSASNLLSNIHRQESKFFGSQSGGFEPGVAAALLEQSTEMNGMFSEIGSFTSLITSSNDLPFGFGNIGGTDGSVSPFRVNQQAQGHHQNQWAQQNQCEELKMQELSGGLMDQTGQVDLPVFHGRSNGGGGGIFGSLDWQAGSGDQGLFDLPNTVDQAYWSQSQWTDQDHPTLYLPVFFFAGFALLPLEGHLQLTFIPCVVS*
Chumilis24592.1	ChDof24	469	51067.7	5.36	-0.876	Nuclear	MLETKDPAIKLFGKKIPLPADIEDLGFTQPEEKEVDVESEEEDEEDDEEEEAETEQDPRPPSRKSPESMDQDDGTPNTEDPTNMAILPDSNVNPMPPSTDEESPKSNTAKTENTEATNSQEKTLKKPDKILPCPRCNSMDTKFCYYNNYNVNQPRHFCKACQRYWTAGGTMRNVPVGAGRRKNKNSASHYRHITISEALQAAQIDAPNGAHHPALKSNGRVLSFGVDAPICDSMASVLNLADKKVLNGTQNGFQKSEERVIPTPCKGRENGDDSSRASSATVSKPQLQNVNGFSSQIPCLPGVPWPYPWNSAVPPPAFCPPGFPLSFCPAPYWNCGVPGTWNVPWFGPQPASPNQKSPSSGSNSPTLGKHSRDGDFLKPESLEKEEPSKQKSGRVLVPK…
Chumilis25257.1	ChDof25	314	34158.8	9	-0.738	Nuclear	MDTAQWPQGIVVKPIEEIVTNTCPKPAAAAAVNNLERKARPQKEQALNCPRCNSTNTKFCYYNNYSLTQPRYFCKTCRRYWTEGGSLRNIPVGGGSRKNKRSSSSSAAANSSTTTSSTSSASKRLPDLIQPQNPKINQGQDLNLTFPATNQDFRNIISDHLVHHHQQHHQLPNNMENSNKQNHINISASSPSSTTTTTTSHLSALELLTGLTSRGLNSFMPMPVPDPNNNNNTVYSTTSGFPMQDFKPTLNFSLDGLGSGYGSLQGVQESSGRLLFPFEDLKQVSSTGGGIEQNKEHGDSTGYWTGMLGGGSW*
