# Supplementary material for: Identification and characterization of Dof genes in Cerasus humilis
Source: Front Plant Sci. 2023 Apr 3;14:1152685. doi: 10.3389/fpls.2023.1152685 (PMC10106723; doi:10.3389/fpls.2023.1152685)
Supplement: Supplementary Table 2 — The primers sequences used to determine the genes expression levels of ChDof genes by qRT-PCR. [file Table_2.xlsx]

## Sheet: Sheet1
Primer name	Primer sequence(5'-3')
ChDof1 F	GGCCTCAGATGTTGACCATT
ChDof1 R	GAAAATCACCGACCTCAGGA
ChDof2 F	TCTGATATTGCTGCCACTGC
ChDof2 R	TTCTCGGCTGTGAGTTCCTT
ChDof3 F	TCGCCGAAACAAGAAAAGCA
ChDof3 R	AAATTGCGCCACTGGTTATC
ChDof4 F	GTGGGTGCAGGAAGAACAAG
ChDof4 R	TCCCATTTCCAAACCCATAA
ChDof5 F	TGCCGGAAGAACAAGAGAGT
ChDof5 R	GAAAATCCATGGCAGGAGAA
ChDof6 F	GGAGTTGAGGTGACGGGTTA
ChDof6 R	CAACTGCCTCGACAAATTCA
ChDof7 F	CCGGGGGAACAATAAGAAAT
ChDof7 R	TGAACAGGCGATAGATGCTG
ChDof8 F	CCGGGGGAACAATAAGAAAT
ChDof8 R	CCGGGGGAACAATAAGAAAT
ChDof9 F	CTCCTCTTTCAGCCATGGAG
ChDof9 R	AGCCCATCAACACAGAAACC
ChDof10 F	AAATGCCCTCGATGTGAATC
ChDof10 R	TGTTTCTTCGACAGCCTCCT
ChDof11 F	ATTTCCCTCAGCACCATGAC
ChDof11 R	GAGCTAGGGTTCAGCTGGTG
ChDof12 F	CCAGTTGCTCCATTGGTTTT
ChDof12 R	AGCAGGACATACGGGCATAC
ChDof13 F	GCATGGCATTGAACATGAAC
ChDof13 R	TATTGGTGGCAACCCAAAAT
ChDof14 F	AAGGAAGAGGGGGCTATGAA
ChDof14 R	GAAGCCGTTTTGTTGGTTGT
ChDof15 F	ACTTCCTCACTCTCCGACCA
ChDof15 R	CCAAAGCCCATCTCTTCAAA
ChDof16 F	GAAGTGCCCAAGGTGTGAAT
ChDof16 R	TTCTTGAGGCGCTTGTTTTT
ChDof17 F	GGCCTTCTGCTGCTAGTGAC
ChDof17 R	TGGTTTGGGTTCAGAGAAGG
ChDof18 F	TCAGTTCCAAGCAACACTGC
ChDof18 R	CCCACTGACGAAAACCCTAA
ChDof19 F	CAGCCAAGACACTTCTGCAA
ChDof19 R	ACCCCATCCAACTCAAACTG
ChDof20 F	TCACAGCCTCGTCACTTTTG
ChDof20 R	ACGGTCTTGATCGATTTTCG
ChDof21 F	GCTTATTGGGGTTGTGCTGT
ChDof21 R	TGCCTCCTCTTCCTCACAGT
ChDof22 F	AGGTGAAGGCAATGGATCAG
ChDof22 R	AATTTTGGGACCCATCAACA
ChDof23 F	GTTTCAGCTCCGTCTTCGAC
ChDof23 R	GACGTGATCAAGCTCGTGAA
ChDof24 F	CATTTCTGCAAAGCCTGTCA
ChDof24 R	TTTTCAATGCAGGATGGTGA
ChDof25 F	TTCAGCAGCCGCTAATTCTT
ChDof25 R	CTGCTTGTTGCTGTTTTCCA
