# Supplementary material for: Identification and characterization of Dof genes in Cerasus humilis
Source: Front Plant Sci. 2023 Apr 3;14:1152685. doi: 10.3389/fpls.2023.1152685 (PMC10106723; doi:10.3389/fpls.2023.1152685)
Supplement: Supplementary Table 3 — Ka/Ks data analysis. [file Table_3.xlsx]

## Sheet: Sheet1
Gene 1 names	Gene 2 names	Ka	Ks	Ka_Ks
ChDof1	ChDof14	0.72	2.2	0.33
ChDof2	ChDof21	0.28	1.38	0.2
ChDof2	ChDof24	0.32	1.45	0.22
ChDof3	ChDof6	0.37	1.89	0.2
ChDof6	ChDof10	0.39	2.26	0.17
ChDof7	ChDof8	0.01	0.02	0.45
ChDof9	ChDof11	0.32	1.57	0.2
ChDof9	ChDof25	0.24	1.16	0.2
