# Supplementary material for: Identification and characterization of Dof genes in Cerasus humilis
Source: Front Plant Sci. 2023 Apr 3;14:1152685. doi: 10.3389/fpls.2023.1152685 (PMC10106723; doi:10.3389/fpls.2023.1152685)
Supplement: Supplementary Table 4 — Data source information. [file Table_4.xlsx]

## Sheet: Sheet1
Species Name	NCBI number
tomato	GCF_000188115.4	https://www.ncbi.nlm.nih.gov/assembly/GCF_000188115.4/
Arabidopsis	GCA_000001735.4	https://www.ncbi.nlm.nih.gov/assembly/GCF_000001735.4/
apple	GCF_002114115.1	https://www.ncbi.nlm.nih.gov/assembly/GCF_002114115.1/
grape	GCF_000003745.3	https://www.ncbi.nlm.nih.gov/assembly/GCF_000003745.3/
rice	GCA_000005425.2	https://www.ncbi.nlm.nih.gov/assembly/GCF_000005425.2/
